# Supplementary material for: Intelligent image-based in situ single-cell isolation
Source: Nat Commun. 2018 Jan 15;9:226. doi: 10.1038/s41467-017-02628-4 (PMC5768687; doi:10.1038/s41467-017-02628-4)
Supplement: Supplementary file 4 — Supplementary Data 1 [file 41467_2017_2628_MOESM4_ESM.xlsx]

## Sheet: Sheet1
				Farago etal. 2013*
	RPS18	NOS			RPS18
int	105.3	13.5		Mean (int NGFC):	67.7
int	140	5.8		Mean (int FSBC)	59.4
int	125.3	3.8		Mean (pyr):	60.3
int	113.3	15.9
int	88.7	9.7
int	122.7	5.7
int	98	3.8
int	122	7.7
int	132	5.7
pyr	89.3	0
pyr	106	1.9
pyr	113.3	0
pyr	107.3	0
int: Interneuron
pyr: pyramidal
*N. Farago, A. Kocsis, S. Lovas et al., BioTechniques 54:327-336 (2013)
