# Supplementary material for: Intelligent image-based in situ single-cell isolation
Source: Nat Commun. 2018 Jan 15;9:226. doi: 10.1038/s41467-017-02628-4 (PMC5768687; doi:10.1038/s41467-017-02628-4)
Supplement: Supplementary file 5 — Supplementary Data 2 [file 41467_2017_2628_MOESM5_ESM.xlsx]

## Sheet: RNA expression
Annotation	50 pyramidal cells replicate 1	50 pyramidal cells replicate 2	300 pyramidal cells	50 astrocytes
LOC100909555	123473	147358	83334	256424
AABR07015081.2	20954	15501	21949	6738			Red text = genes expressed in all 3 replicates of pyramidal cells and not expressed in astrocytes
AABR07015057.1	18757	14826	18717	7347			Green text = genes expressed in astrocytes and not in pyramidal cells (in none of the 3 replicates)
Rn60_13_0841.1	663	362	715	0
AABR07002908.1	262	54	105	0
Actb	156	126	172	11
Parp10	148	114	171	0
Actg1	106	32	67	18
Acta2	96	76	106	4
RNaseP_nuc_26	96	124	222	0
Khk	86	62	122	0
AC136661.1	83	51	131	0
LOC102723236_1	82	68	37	25
Potef	76	63	50	1
Calm3	75	52	92	0
LOC499823	75	84	32	44
Tor3a	62	40	51	0
LOC100360645	56	37	60	16
U2_72	54	0	0	0
Ubc	51	33	60	8
Rmnd5a	49	121	4	0
AY172581.9	44	7	81	81
Igsf9b	42	34	29	0
Sqrdl	42	33	46	0
Tuba1c_1	41	42	54	134
Dxo	40	18	27	0
AY172581.24	39	4	61	62
Ndufs7	37	17	28	0
AC125991.2	36	23	31	0
Tuba1c_2	36	17	26	0
Acta1	33	18	29	9
Setbp1	31	14	19	0
Olr733	29	28	34	0
Tuba4a	28	25	28	36
Actg2	27	27	18	12
Arf1	26	16	20	34
Arf5	26	16	12	11
Rps2_2	26	45	40	0
SNORD45_3	25	47	0	0
Gpsm1	24	15	16	0
Tll2	23	34	36	0
Tuba3a	23	10	13	25
Actc1	22	9	30	11
Eef1a2	22	16	24	1
AABR07067444.1	19	44	24	0
LOC100361231	17	15	3	12
LOC100911274	17	9	18	0
Trim2	16	16	19	0
Uba52	16	4	27	93
Tuba1a	15	5	16	22
Metazoa_SRP_7	14	5	14	0
Calm1	13	9	5	0
Prkag1	13	30	47	0
AABR07064724.1	12	0	0	0
Eif4a3	12	6	6	0
Ctdnep1	11	6	14	0
Msantd4	11	8	8	0
Olr880	11	10	7	0
Rnf182	11	11	8	0
AABR07040947.1	10	6	5	0
AABR07057353.1	10	0	0	0
Metazoa_SRP_14	10	11	22	0
Trmt12	10	17	10	0
Drap1	9	7	19	0
Tacr2	9	7	9	0
AABR07003310.3	8	2	3	0
AABR07009787.1	8	0	1	0
Mt-cox3	8	0	16	2
Pam	8	6	14	0
Ppap2c	8	2	5	0
Rps27a	8	2	11	3
Rps5	8	3	8	0
Akap4	7	3	16	0
Cald1	7	5	5	1
Hira	7	5	6	0
LOC500035	7	17	6	28
Mt-atp6	7	0	9	6
Olr820	7	3	5	0
Rps15	7	4	7	0
S100a11	7	0	4	0
U4_42	7	0	0	0
Wdr49	7	5	5	0
AABR07021465.2	6	4	5	2
Aktip	6	4	1	0
Calml3	6	6	5	0
Cdyl	6	12	14	0
Eif4b	6	6	7	0
Ppia	6	4	16	793
Tinagl1	6	2	2	0
U1_126	6	9	8	0
U2_16	6	0	0	0
AABR07004404.1	5	0	0	0
Actbl2	5	6	5	8
Atp2b2	5	4	6	0
Cpd	5	5	6	0
Cul4b	5	9	10	0
Fkbp11	5	5	6	73
Itfg2	5	2	4	0
Olr437	5	2	0	0
RGD1306195	5	3	4	0
Scn3a	5	4	2	0
AABR07063425.3	4	15	8	3
Ap5b1	4	6	11	0
Kpna1	4	5	5	0
Mt-co1	4	0	27	93
Naa40	4	6	1	0
Ptpn14	4	8	3	0
Rn60_9_0114.1	4	1	6	0
Sms	4	5	4	0
Ssu72	4	5	2	0
Tubb4b	4	5	6	1
Inpp1	3	9	2	0
Metazoa_SRP_1	3	0	0	10
Metazoa_SRP_15	3	7	20	0
Metazoa_SRP_20	3	5	4	10
Metazoa_SRP_6	3	10	0	0
Mrps7	3	6	6	0
Rab40b	3	6	2	0
Rps2_1	3	16	3	0
Arf2	2	0	1	148
Hspa5	2	0	3	5
Mt-cytb	2	0	7	4
Sh2d1a	2	2	7	0
Vps51	2	5	6	0
Cdc27	1	1	0	38
Mt-co2	1	0	4	30
Mt-nd1	1	2	3	20
Mt-nd5	1	0	10	5
Ripk3	1	4	1	0
Thbs1	1	0	6	0
7SK_212	0	0	11	0
7SK_32	0	0	8	5
AABR07018132.1	0	0	7	0
AABR07018556.1	0	0	7	0
AABR07031787.1	0	0	0	7
AABR07042361.1	0	0	13	0
AABR07042903.1	0	0	1	5
AABR07058240.1	0	0	6	0
AABR07058578.1	0	0	0	6
AABR07059879.1	0	0	0	42
AABR07063126.1	0	0	0	21
AABR07064716.1	0	0	0	12
AC095390.1	0	0	9	0
AC107531.3	0	0	9	0
AC112624.1	0	0	8	2
AC124926.1	0	12	0	0
Ahcy	0	0	0	14
Arf4	0	0	0	9
Arl1	0	0	0	8
Arl4d	0	0	0	6
AY172581.10	0	0	0	65
AY172581.11	0	0	0	21
Cilp2	0	0	0	8
Cplx1	0	0	0	23
Ctbp2	0	0	0	17
Ddx46	0	0	0	6
Eef1a1	0	0	6	0
Ftl1	0	0	11	0
Gm12728	0	0	0	19
Habp2	0	0	0	9
Hhex	0	0	0	13
Hist1h2ail1_1	0	0	0	11
LOC100363782	0	0	0	12
LOC257642	0	5	3	3
LOC684762	0	0	0	7
LOC688776	0	0	0	9
Metazoa_SRP_21	0	3	0	5
Metazoa_SRP_27	0	0	0	5
Metazoa_SRP_5	0	5	9	0
Mt-nd3	0	0	0	8
Mt-nd4	0	2	12	7
Mt-nd4l	0	0	13	5
Nagk	0	0	0	10
Nanog	0	0	0	32
Olr375	0	0	0	6
Pcbp3	0	0	0	47
Pdpk1	0	0	0	5
Ppp1r12b	0	0	0	10
Ppp3ca	0	0	0	11
Prdx5	0	0	0	5
Ptges3	0	0	0	15
Rdh8	0	0	0	8
Rn60_14_0792.1	0	6	2	0
Rps2-ps6	0	0	0	5
Sar1b	0	0	0	98
Sh3bgrl	0	4	0	0
Skp1	0	0	0	16
Thnsl1	0	0	0	7
Tmsb4x	0	0	6	12
Trappc1	0	0	0	10
Tubb2a	0	1	2	123
U1_26	0	0	8	0
U1_38	0	5	0	0
U1_90	0	5	0	0
U2_83	0	0	7	0
U6_108	0	0	0	14
U6_135	0	0	0	14
U6_193	0	0	0	14
U6_2	0	0	0	17
U6_213	0	0	0	495
U6_217	0	0	0	14
U6_248	0	0	0	14
U6_399	0	0	0	27
U6_542	0	0	0	14
U6_635	0	0	0	69
U6_665	0	0	0	14
U6_702	0	0	0	1801
U6_728	0	0	0	14
U6_787	0	0	0	411
U6_83	0	0	0	81
U6_842	0	0	0	25
U6_97	0	0	0	14
Xcl1	0	0	0	6
Y_RNA_8	0	0	0	14
