# Supplementary material for: Intelligent image-based in situ single-cell isolation
Source: Nat Commun. 2018 Jan 15;9:226. doi: 10.1038/s41467-017-02628-4 (PMC5768687; doi:10.1038/s41467-017-02628-4)
Supplement: Supplementary file 6 — Supplementary Data 3 [file 41467_2017_2628_MOESM6_ESM.xlsx]

## Sheet: Sheet1
reads		50x nNOS- Replicate 1	50x nNOS- Replicate 2	300x nNOS- Replicate 3	50x Astrocytes
total reads		5304896	4127917	2961059	4048433
total mapped		1330553	1012501	801937	67845
gene		835320	617179	440108	51000
intergenic		495233	395322	361829	162845
strand specificity	forward % of reads mapped	51.13	50.49	49.97	52.06
	reverse % of reads mapped	48.87	49.51	50.03	47.94
