# Supplementary material for: Intelligent image-based in situ single-cell isolation
Source: Nat Commun. 2018 Jan 15;9:226. doi: 10.1038/s41467-017-02628-4 (PMC5768687; doi:10.1038/s41467-017-02628-4)
Supplement: Supplementary file 7 — Supplementary Software [file 41467_2017_2628_MOESM7_ESM.zip]

Archive with 4 entries (4 files):
- SuppSW1_MLGOC_CP_Code.zip
- SuppSW2_CP_PIPES.zip
- SuppSW3_ACC_v2_1.zip
- SuppSW4_CAMIO_Book.zip
